# Supplementary material for: Alterations in the Serum Proteome Following Electroconvulsive Therapy for a Major Depressive Episode: A Longitudinal Multicenter Study
Source: Biol Psychiatry Glob Open Sci. 2022 Dec 12;3(4):884–92. doi: 10.1016/j.bpsgos.2022.11.005 (PMC10593865; doi:10.1016/j.bpsgos.2022.11.005)
Supplement: Supplementary Tables 1-5 [file mmc2.xlsx]

## Sheet: STab 1. ECT parameters
	Supplementary Table 1. ECT parameters and induction agents
		Overall (N=260)	NA
	ECT parameters, median(IQR)
	Pulse width (ms)	50.0 (50.0, 50.0)
	Pulse frequency (Hz)	50.0 (40.0, 60.0)
	Duration (s)	60.0 (56.0, 74.0)
	Current (mA)	890.0 (800.0, 900.0)
	Electric charge (mC)	240.0 (192.0, 325.5)
	EEG seizure time (s)	44.0 (29.0, 60.0)
	Number of sessions	8.0 (6.0, 10.0)
	Electrode placement, n (%)		1
	Unilateral	242 (93.4%)
	Bitemporal	8 (3.1%)
	Bifrontal	9 (3.5%)
	ECT induction agent, n (%)		2	Dose, median (IQR)
	Thiopental	162 (63%)		300 (140, 375)
	Propofol	69 (27%)		100 (80, 120)
	Propofol + Remifentanil	14 (5%)		70 (42, 98) + 140 (100, 158)
	Propofol + Other	10 (4%)		58 (42, 68)
	Propofol + Ketamin	2 (1%)		70 (60, 80) + NA
	Thiopental + Other	1 (0%)		200

## Sheet: STab 2. All studied proteins
Supplementary Table 2. All studied proteins
Protein names				% under limit of detection (LOD)
UniProt	Short name	Long name	GENE	T0	T1	T2	Included in study
P00813	ADA	Adenosine deaminase	ADA	0	0	0
Q15109	AGER	Advanced glycosylation end product-specific receptor	AGER	0	0	0
O00253	AGRP	Agouti-related protein	AGRP	0	0	0
P15514	AR	Amphiregulin	AREG	0	0	0
Q02763	TIE2	Angiopoietin-1 receptor	TEK	0	0	0
Q5T4W7	Artemin	Artemin	ARTN	85	84	83	FALSE
O15169	AXIN1	Axin-1	AXIN1	0	1	0
P35613	Basigin	Basigin	BSG	0	0	0
P01138	Beta-NGF	Beta-nerve growth factor	NGF	2	2	2
P22223	CDH3	Cadherin-3	CDH3	0	0	0
Q16790	CAIX	Carbonic anhydrase 9	CA9	0	0	0
P06731	CEA	Carcinoembryonic antigen-related cell adhesion molecule 5	CEACAM5	12	12	11
P42574	CASP-3	Caspase-3	CASP3	0	0	0
Q14790	CASP-8	Caspase-8	CASP8	0	0	0
P07339	CTSD	Cathepsin D	CTSD	0	0	0
Q99616	MCP-4	C-C motif chemokine 13	CCL13	0	0	0
Q99731	CCL19	C-C motif chemokine 19	CCL19	0	0	0
P13500	MCP-1	C-C motif chemokine 2	CCL2	0	0	0
P78556	CCL20	C-C motif chemokine 20	CCL20	0	0	0
P55773	CCL23	C-C motif chemokine 23	CCL23	0	0	0
O15444	CCL25	C-C motif chemokine 25	CCL25	0	0	0
Q9NRJ3	CCL28	C-C motif chemokine 28	CCL28	0	0	1
P10147	CCL3	C-C motif chemokine 3	CCL3	0	0	0
P13236	CCL4	C-C motif chemokine 4	CCL4	0	0	0
P80098	CCL7	C-C motif chemokine 7	CCL7	0	0	0
P80075	CCL8	C-C motif chemokine 8	CCL8	0	0	0
P29965	CD40-L	CD40 ligand	CD40LG	0	0	0
P36222	CHI3L1	Chitinase-3-like protein 1	CHI3L1	0	0	0
Q9H5V8	CDCP1	CUB domain-containing protein 1	CDCP1	0	0	0
P02778	CXCL10	C-X-C motif chemokine 10	CXCL10	0	0	0
O14625	CXCL11	C-X-C motif chemokine 11	CXCL11	0	0	0
O43927	CXCL13	C-X-C motif chemokine 13	CXCL13	0	0	0
Q9H2A7	CXCL16	C-X-C motif chemokine 16	CXCL16	0	0	0
P42830	CXCL5	C-X-C motif chemokine 5	CXCL5	0	0	0
P80162	CXCL6	C-X-C motif chemokine 6	CXCL6	0	0	0
Q07325	CXCL9	C-X-C motif chemokine 9	CXCL9	0	0	0
P38936	CDKN1A	Cyclin-dependent kinase inhibitor 1	CDKN1A	13	18	14
P04080	CSTB	Cystatin-B	CSTB	0	0	0
P28325	CST5	Cystatin-D	CST5	0	0	0
Q8NFT8	DNER	Delta and Notch-like epidermal growth factor-related receptor	DNER	0	0	0
O94907	Dkk-1	Dickkopf-related protein 1	DKK1	0	0	0
Q07108	CD69	Early activation antigen CD69	CD69	0	0	0
Q9NQ30	ESM-1	Endothelial cell-specific molecule 1	ESM1	0	0	0
P12724	ECP	Eosinophil cationic protein	RNASE3	0	0	0
P51671	CCL11	Eotaxin	CCL11	0	0	0
P00533	EGFR	Epidermal growth factor receptor	EGFR	0	0	0
Q9UHF1	EGF-like protein 7	Epidermal growth factor-like protein 7	EGFL7	2	2	3
P16422	Ep-CAM	Epithelial cell adhesion molecule	EPCAM	0	0	0
P01588	EPO	Erythropoietin	EPO	29	33	27
P16581	SELE	E-selectin	SELE	0	0	0
P23588	eIF-4B	Eukaryotic translation initiation factor 4B	EIF4B	0	0	0
Q13541	4E-BP1	Eukaryotic translation initiation factor 4E-binding protein 1	EIF4EBP1	0	0	0
P15311	EZR	Ezrin	EZR	0	0	0
Q13158	FADD	FAS-associated death domain protein	FADD	0	0	0
P15090	FABP4	Fatty acid-binding protein, adipocyte	FABP4	1	0	0
O95750	FGF-19	Fibroblast growth factor 19	FGF19	0	0	0
Q9NSA1	FGF-21	Fibroblast growth factor 21	FGF21	0	0	0
Q9GZV9	FGF-23	Fibroblast growth factor 23	FGF23	3	4	3
P12034	FGF-5	Fibroblast growth factor 5	FGF5	6	10	9
P49771	Flt3L	Fms-related tyrosine kinase 3 ligand	FLT3LG	0	0	0
P15328	FR-alpha	Folate receptor alpha	FOLR1	0	0	0
P19883	FS	Follistatin	FST	0	0	0
P78423	CX3CL1	Fractalkine	CX3CL1	0	0	0
P09958	NA	Furin	FURIN	0	0	0
P22466	GAL	Galanin peptides	GAL	0	0	0
P17931	Gal-3	Galectin-3	LGALS3	0	0	0
P39905	hGDNF	Glial cell line-derived neurotrophic factor	GDNF	12	10	11
Q99988	GDF-15	Growth/differentiation factor 15	GDF15	0	0	0
P09341	CXCL1	Growth-regulated alpha protein	CXCL1	0	0	0
P04792	HSP 27	Heat shock protein beta-1	HSPB1	0	0	0
Q96D42	HAVcr-1	Hepatitis A virus cellular receptor 1	HAVCR1	0	0	0
P14210	HGF	Hepatocyte growth factor	HGF	0	0	0
O75144	ICOSLG	ICOS ligand	ICOSLG	0	0	0
P56199	ITGA1	Integrin alpha-1	ITGA1	0	0	0
Q9UKP3	ITGB1BP2	Integrin beta-1-binding protein 2	ITGB1BP2	98	97	98	FALSE
P01579	IFN-gamma	Interferon gamma	IFNG	37	42	39	FALSE
P01583	IL-1 alpha	Interleukin-1 alpha	IL1A	97	98	97	FALSE
P18510	IL-1ra	Interleukin-1 receptor antagonist protein	IL1RN	0	0	0
Q01638	IL1RL1	Interleukin-1 receptor-like 1	IL1RL1	0	0	0
P22301	IL-10	Interleukin-10	IL10	0	0	0
Q13651	IL-10RA	Interleukin-10 receptor subunit alpha	IL10RA	60	62	62	FALSE
Q08334	IL-10RB	Interleukin-10 receptor subunit beta	IL10RB	0	0	0
P29460; P29459	IL-12	Interleukin-12	IL12	0	0	0
P29460	IL-12B	Interleukin-12 subunit beta	IL12B	0	0	0
P35225	IL-13	Interleukin-13	IL13	88	89	89	FALSE
Q13261	IL-15RA	Interleukin-15 receptor subunit alpha	IL15RA	0	1	1
Q9NRM6	IL-17RB	Interleukin-17 receptor B	IL17RB	0	0	0
Q16552	IL-17A	Interleukin-17A	IL17A	47	47	49	FALSE
Q9P0M4	IL-17C	Interleukin-17C	IL17C	13	15	11
Q14116	IL-18	Interleukin-18	IL18	0	0	0
Q13478	IL-18R1	Interleukin-18 receptor 1	IL18R1	0	0	0
P60568	IL-2	Interleukin-2	IL2	92	91	93	FALSE
P14784	IL-2RB	Interleukin-2 receptor subunit beta	IL2RB	78	83	84	FALSE
Q9NYY1	IL-20	Interleukin-20	IL20	71	70	71	FALSE
Q9UHF4	IL-20RA	Interleukin-20 receptor subunit alpha	IL20RA	77	77	80	FALSE
Q8N6P7	IL-22RA1	Interleukin-22 receptor subunit alpha-1	IL22RA1	88	93	90	FALSE
Q13007	IL-24	Interleukin-24	IL24	81	83	82	FALSE
Q8NEV9	IL27-A	Interleukin-27 subunit alpha	IL27	0	0	0
O95760	IL33	Interleukin-33	IL33	97	98	98	FALSE
P05112	IL-4	Interleukin-4	IL4	86	87	89	FALSE
P05113	IL-5	Interleukin-5	IL5	70	72	72	FALSE
P05231	IL-6	Interleukin-6	IL6	0	0	0
P08887	IL-6RA	Interleukin-6 receptor subunit alpha	IL6R	0	0	0
P13232	IL-7	Interleukin-7	IL7	0	0	0
P10145	IL-8	Interleukin-8	CXCL8	0	0	0
P03956	MMP-1	Interstitial collagenase	MMP1	0	0	0
Q9UBX7	hK11	Kallikrein-11	KLK11	0	0	0
Q92876	KLK6	Kallikrein-6	KLK6	0	0	0
P21583	SCF	Kit ligand	KITLG	0	0	0
P41159	LEP	Leptin	LEP	0	0	0
P15018	LIF	Leukemia inhibitory factor	LIF	87	86	88	FALSE
P42702	LIF-R	Leukemia inhibitory factor receptor	LIFR	0	0	0
Q8NHJ6	ILT-3	Leukocyte immunoglobulin-like receptor subfamily B member 4	LILRB4	0	0	0
Q99732	LITAF	Lipopolysaccharide-induced tumor necrosis factor-alpha factor	LITAF	0	0	0
P01374	TNFB	Lymphotoxin-alpha	LTA	0	0	0
P09603	CSF-1	Macrophage colony-stimulating factor 1	CSF1	0	0	0
P39900	MME	Macrophage metalloelastase	MMP12	0	0	0
P09237	MMP-7	Matrilysin	MMP7	0	0	0
Q16674	MIA	Melanoma-derived growth regulatory protein	MIA	0	0	0
Q29983	MIC-A	MHC class I polypeptide-related sequence A	MICA	3	3	2
P21741	MK	Midkine	MDK	0	0	0
Q8WXI7	CA-125	Mucin-16	MUC16	0	0	0
Q99836	MYD88	Myeloid differentiation primary response protein MyD88	MYD88	12	17	16
P05164	MPO	Myeloperoxidase	MPO	0	0	0
P02144	MB	Myoglobin	MB	0	0	0
Q8IXJ6	SIRT2	NAD-dependent protein deacetylase sirtuin-2	SIRT2	0	0	0
P16860	BNP	Natriuretic peptides B	NPPB	78	78	74	FALSE
Q9BZW8	CD244	Natural killer cell receptor 2B4	CD244	0	0	0
P20783	NT-3	Neurotrophin-3	NTF3	0	0	0
Q99748	NRTN	Neurturin	NRTN	80	81	84	FALSE
Q9Y6K9	NEMO	NF-kappa-B essential modulator	IKBKG	0	0	0
Q16288	NTRK3	NT-3 growth factor receptor	NTRK3	0	0	0
NA	NT-pro-BNP	NT-pro-BNP	NTproBNP	17	16	13
P13725	OSM	Oncostatin-M	OSM	0	0	0
P78380	LOX-1	Oxidized low-density lipoprotein receptor 1	OLR1	0	0	0
Q13219	PAPPA	Pappalysin-1	PAPPA	0	1	1
Q99497	PARK7	Parkinson disease protein 7	PARK7	0	0	0
P26022	PTX3	Pentraxin-related protein PTX3	PTX3	0	0	0
P49763	PGF	Placenta growth factor	PGF	0	0	0
P16284	PECAM-1	Platelet endothelial cell adhesion molecule	PECAM1	0	0	0
P01127	PDGF subunit B	Platelet-derived growth factor subunit B	PDGFB	0	0	0
P35318	AM	Pro-adrenomedullin	ADM	0	0	0
P07711	CTSL1	Procathepsin L	CTSL	0	0	0
P01133	EGF	Pro-epidermal growth factor	EGF	0	0	0
Q9NZQ7	PD-L1	Programmed cell death 1 ligand 1	CD274	29	30	29
Q99075	HB-EGF	Proheparin-binding EGF-like growth factor	HBEGF	0	0	0
Q14005	IL-16	Pro-interleukin-16	IL16	0	0	0
P01236	PRL	Prolactin	PRL	0	0	0
Q16651	PRSS8	Serine protease 8	PRSS8	0	0	0
P80511	S100A12	Protein S100-A12	S100A12	0	0	0
P25116	PAR-1	Proteinase-activated receptor 1	F2R	0	0	0
P12931	SRC	Proto-oncogene tyrosine-protein kinase Src	SRC	0	0	0
P01135	TGF-alpha	Protransforming growth factor alpha	TGFA	0	0	0
Q14242	PSGL-1	P-selectin glycoprotein ligand 1	SELPLG	0	0	0
P04626	ErbB2/HER2	Receptor tyrosine-protein kinase erbB-2	ERBB2	0	0	0
P21860	ERBB3	Receptor tyrosine-protein kinase erbB-3	ERBB3	0	0	0
Q15303	ERBB4	Receptor tyrosine-protein kinase erbB-4	ERBB4	0	0	0
Q9BYZ8	REG-4	Regenerating islet-derived protein 4	REG4	0	0	0
P00797	REN	Renin	REN	0	0	0
Q9HD89	RETN	Resistin	RETN	0	0	0
Q13291	SLAMF1	Signaling lymphocytic activation molecule	SLAMF1	0	0	0
P01241	GH	Somatotropin	GH1	0	0	0
Q9HCB6	SPON1	Spondin-1	SPON1	0	0	0
O95630	STAMBP	STAM-binding protein	STAMBP	0	0	0
P08254	SL-1	Stromelysin-1	MMP3	0	0	1
P09238	SL-2	Stromelysin-2	MMP10	0	0	0
P50225	ST1A1	Sulfotransferase 1A1	SULT1A1	0	1	1
P13686	TR-AP	Tartrate-resistant acid phosphatase type 5	ACP5	0	0	0
P30203	CD6	T-cell differentiation antigen CD6	CD6	0	0	0
P06127	CD5	T-cell surface glycoprotein CD5	CD5	0	0	0
P07204	TM	Thrombomodulin	THBD	0	0	0
P40225	THPO	Thrombopoietin	THPO	0	0	0
Q969D9	TSLP	Thymic stromal lymphopoietin	TSLP	82	82	84	FALSE
P13726	TF	Tissue factor	F3	0	0	0
P00750	t-PA	Tissue-type plasminogen activator	PLAT	0	0	0
P01137	LAP TGF-beta-1	Transforming growth factor beta-1 proprotein	TGFB1	0	0	0
P01375	TNF	Tumor necrosis factor	TNF	87	85	86	FALSE
P50591	TRAIL	Tumor necrosis factor ligand superfamily member 10	TNFSF10	0	0	0
O14788	TRANCE	Tumor necrosis factor ligand superfamily member 11	TNFSF11	0	0	0
O43508	TWEAK	Tumor necrosis factor ligand superfamily member 12	TNFSF12	0	0	0
Q9Y275	BAFF	Tumor necrosis factor ligand superfamily member 13B	TNFSF13B	0	0	0
O43557	TNFSF14	Tumor necrosis factor ligand superfamily member 14	TNFSF14	0	0	0
P48023	FASLG	Tumor necrosis factor ligand superfamily member 6	FASLG	0	0	0
O14763	TRAIL-R2	Tumor necrosis factor receptor superfamily member 10B	TNFRSF10B	0	0	0
O00300	OPG	Tumor necrosis factor receptor superfamily member 11B	TNFRSF11B	0	0	0
P19438	TNF-R1	Tumor necrosis factor receptor superfamily member 1A	TNFRSF1A	0	0	0
P20333	TNF-R2	Tumor necrosis factor receptor superfamily member 1B	TNFRSF1B	0	0	0
P43489	TNFRSF4	Tumor necrosis factor receptor superfamily member 4	TNFRSF4	0	0	0
P25942	CD40	Tumor necrosis factor receptor superfamily member 5	CD40	0	0	0
P25445	FAS	Tumor necrosis factor receptor superfamily member 6	FAS	0	0	0
Q07011	TNFRSF9	Tumor necrosis factor receptor superfamily member 9	TNFRSF9	0	0	0
P07948	LYN	Tyrosine-protein kinase Lyn	LYN	1	2	2
Q9Y2R2	PTPN22	Tyrosine-protein phosphatase non-receptor type 22	PTPN22	0	0	0
Q03405	uPAR	Urokinase plasminogen activator surface receptor	PLAUR	0	0	0
P00749	uPA	Urokinase-type plasminogen activator	PLAU	0	0	0
P15692	VEGF-A	Vascular endothelial growth factor A	VEGFA	0	0	0
O43915	VEGF-D	Vascular endothelial growth factor D	VEGFD	0	0	0
P35968	VEGFR-2	Vascular endothelial growth factor receptor 2	KDR	0	0	0
P08670	VIM	Vimentin	VIM	0	0	0
Q14508	HE4	WAP four-disulfide core domain protein 2	WFDC2	0	0	0
O43895	mAmP	Xaa-Pro aminopeptidase 2	XPNPEP2	10	12	11

## Sheet: STab 3. Time effect
		T1 - T0				T2 - T0
UniProt	Assay	Value	Std.Error	P	FDR	Value	Std.Error	P	FDR
Q13541	4E-BP1	-0.018	0.061	0.77	0.77	0.12	0.078	0.12	0.21
P00813	ADA	-0.13	0.05	0.0092	0.012	-0.033	0.06	0.59	0.72
Q15109	AGER	-0.081	0.023	0.00062	0.0012	0.13	0.034	0.00016	0.00076
O00253	AGRP	0.097	0.033	0.0035	0.0049	0.022	0.04	0.58	0.72
P35318	AM	0.098	0.035	0.0054	0.0074	0.12	0.048	0.013	0.034
P15514	AR	-0.12	0.027	1.40E-05	3.70E-05	-0.012	0.052	0.82	0.88
O15169	AXIN1	-0.4	0.053	1.50E-13	1.20E-12	-0.28	0.069	6.40E-05	0.00034
Q9Y275	BAFF	-0.059	0.048	0.22	0.24	0.044	0.049	0.37	0.52
P35613	Basigin	-0.085	0.025	0.00074	0.0013	-0.12	0.031	0.00024	0.001
P01138	Beta-NGF	-0.17	0.03	1.60E-08	7.00E-08	-0.07	0.034	0.039	0.083
Q8WXI7	CA-125	-0.059	0.017	0.00039	8.00E-04	-0.022	0.031	0.48	0.64
Q16790	CAIX	-0.2	0.023	1.00E-16	1.30E-15	0.1	0.045	0.021	0.052
P42574	CASP-3	-0.3	0.059	3.40E-07	1.20E-06	-0.15	0.076	0.054	0.11
Q14790	CASP-8	-0.25	0.047	1.10E-07	4.30E-07	-0.17	0.072	0.02	0.05
P51671	CCL11	-0.098	0.028	0.00055	0.0011	-0.057	0.038	0.14	0.24
Q99731	CCL19	0.023	0.019	0.21	0.23	0.16	0.036	1.70E-05	0.00012
P78556	CCL20	-0.06	0.018	7.00E-04	0.0013	0.16	0.058	0.0054	0.017
P55773	CCL23	0.028	0.032	0.39	0.41	-0.057	0.044	0.19	0.31
O15444	CCL25	-0.071	0.022	0.0015	0.0024	0.079	0.033	0.016	0.04
Q9NRJ3	CCL28	-0.055	0.03	0.07	0.081	-0.016	0.037	0.68	0.79
P10147	CCL3	-0.26	0.033	8.40E-15	7.50E-14	-0.0046	0.051	0.93	0.96
P13236	CCL4	-0.16	0.028	2.50E-08	1.10E-07	0.026	0.042	0.54	0.69
P80098	CCL7	-0.081	0.025	0.001	0.0017	-0.025	0.054	0.64	0.77
P80075	CCL8	-0.12	0.023	4.30E-07	1.50E-06	-0.059	0.033	0.069	0.13
Q9BZW8	CD244	-0.17	0.039	2.20E-05	5.70E-05	-0.13	0.042	0.0016	0.0059
P25942	CD40	-0.34	0.038	6.30E-18	9.50E-17	-0.12	0.047	0.01	0.028
P29965	CD40-L	-0.65	0.056	6.50E-29	1.50E-27	-0.31	0.07	8.30E-06	7.10E-05
P06127	CD5	-0.14	0.03	6.20E-06	1.90E-05	0.04	0.035	0.26	0.39
P30203	CD6	-0.14	0.03	3.80E-06	1.20E-05	0.018	0.034	0.59	0.72
Q07108	CD69	-0.66	0.054	4.90E-32	1.30E-30	-0.4	0.073	5.40E-08	1.10E-06
Q9H5V8	CDCP1	-0.052	0.018	0.0036	0.005	0.068	0.025	0.0076	0.022
P22223	CDH3	-0.12	0.029	5.40E-05	0.00013	0.0078	0.033	0.82	0.88
P38936	CDKN1A	-0.28	0.046	2.00E-09	1.00E-08	-0.12	0.06	0.048	0.1
P06731	CEA	-0.043	0.018	0.018	0.023	-0.015	0.025	0.54	0.69
P36222	CHI3L1	-0.11	0.019	5.30E-09	2.60E-08	0.19	0.044	1.40E-05	0.00011
P09603	CSF-1	-0.14	0.034	3.10E-05	7.90E-05	0.098	0.037	0.0075	0.022
P28325	CST5	0.21	0.035	6.00E-09	2.80E-08	0.15	0.039	0.00013	0.00063
P04080	CSTB	-0.14	0.042	0.00084	0.0015	-0.021	0.058	0.72	0.82
P07339	CTSD	-0.095	0.029	0.0013	0.0022	0.075	0.039	0.055	0.11
P07711	CTSL1	-0.11	0.022	7.00E-07	2.30E-06	-0.043	0.034	0.21	0.33
P78423	CX3CL1	-0.081	0.035	0.02	0.025	-0.092	0.042	0.028	0.064
P09341	CXCL1	-0.032	0.031	0.3	0.32	-0.00016	0.041	1	1
P02778	CXCL10	-0.089	0.027	0.00099	0.0017	0.1	0.049	0.04	0.086
O14625	CXCL11	-0.059	0.026	0.021	0.026	0.068	0.045	0.13	0.22
O43927	CXCL13	-0.0076	0.022	0.73	0.74	0.14	0.054	0.008	0.022
Q9H2A7	CXCL16	-0.043	0.034	0.2	0.22	0.045	0.036	0.21	0.33
P42830	CXCL5	-0.096	0.03	0.0012	0.0021	0.044	0.037	0.23	0.36
P80162	CXCL6	-0.14	0.031	8.30E-06	2.40E-05	-0.0096	0.04	0.81	0.88
Q07325	CXCL9	-0.034	0.015	0.026	0.031	0.055	0.049	0.27	0.4
O94907	Dkk-1	-0.14	0.04	0.00054	0.0011	-0.058	0.049	0.24	0.36
Q8NFT8	DNER	-0.063	0.041	0.12	0.13	-0.23	0.044	2.40E-07	4.00E-06
P12724	ECP	-0.23	0.035	5.00E-11	3.30E-10	-0.18	0.04	6.90E-06	6.30E-05
P01133	EGF	-0.98	0.07	1.90E-39	8.30E-38	-0.57	0.085	3.60E-11	3.20E-09
Q9UHF1	EGF-like protein 7	-0.055	0.035	0.12	0.14	-0.11	0.035	0.0012	0.0045
P00533	EGFR	-0.14	0.043	0.0017	0.0026	-0.24	0.047	3.70E-07	4.70E-06
P23588	eIF-4B	-0.085	0.065	0.19	0.21	0.045	0.085	0.6	0.73
P16422	Ep-CAM	-0.056	0.01	4.80E-08	1.90E-07	-0.014	0.038	0.72	0.82
P01588	EPO	-0.069	0.015	4.40E-06	1.30E-05	0.066	0.034	0.05	0.1
P04626	ErbB2/HER2	-0.1	0.03	0.00073	0.0013	-0.12	0.037	0.0012	0.0045
P21860	ERBB3	-0.13	0.036	4.00E-04	0.00082	-0.0096	0.041	0.82	0.88
Q15303	ERBB4	-0.092	0.031	0.0033	0.0047	-0.11	0.036	0.0026	0.0083
Q9NQ30	ESM-1	-0.084	0.028	0.0026	0.0039	-0.075	0.036	0.037	0.08
P15311	EZR	-0.12	0.049	0.016	0.021	0.13	0.067	0.057	0.11
P15090	FABP4	-0.012	0.016	0.45	0.47	-0.12	0.026	4.20E-06	4.80E-05
Q13158	FADD	-0.51	0.046	5.50E-27	1.10E-25	-0.3	0.073	5.10E-05	0.00028
P25445	FAS	-0.18	0.032	2.10E-08	9.10E-08	0.18	0.041	1.20E-05	9.80E-05
P48023	FASLG	0.087	0.025	0.00046	0.00091	-0.016	0.036	0.66	0.78
O95750	FGF-19	-0.07	0.029	0.017	0.022	-0.011	0.071	0.88	0.92
Q9NSA1	FGF-21	-0.078	0.016	6.60E-07	2.20E-06	0.088	0.048	0.064	0.12
Q9GZV9	FGF-23	-0.086	0.028	0.0019	0.003	0.038	0.044	0.39	0.54
P12034	FGF-5	-0.044	0.038	0.24	0.26	-0.009	0.042	0.83	0.88
P49771	Flt3L	-0.21	0.032	2.80E-11	2.00E-10	0.16	0.044	0.00043	0.0017
P15328	FR-alpha	-0.13	0.03	1.90E-05	5.10E-05	0.022	0.04	0.58	0.72
P19883	FS	-0.055	0.027	0.045	0.053	-0.13	0.052	0.013	0.034
P22466	GAL	-0.055	0.02	0.0054	0.0074	0.021	0.03	0.48	0.64
P17931	Gal-3	-0.1	0.036	0.0065	0.0087	-0.021	0.048	0.66	0.78
Q99988	GDF-15	-0.072	0.019	0.00018	4.00E-04	-0.037	0.035	0.3	0.44
P01241	GH	0.18	0.047	1.00E-04	0.00023	0.0027	0.059	0.96	0.99
Q96D42	HAVcr-1	-0.033	0.011	0.0032	0.0046	0.11	0.027	4.50E-05	0.00026
Q99075	HB-EGF	-0.017	0.034	0.61	0.62	0.016	0.047	0.74	0.83
Q14508	HE4	-0.045	0.02	0.027	0.033	0.064	0.03	0.033	0.073
P39905	hGDNF	-0.022	0.042	0.6	0.61	-0.033	0.046	0.48	0.64
P14210	HGF	-0.22	0.035	6.00E-10	3.30E-09	-0.13	0.047	0.0054	0.017
Q9UBX7	hK11	-0.3	0.035	1.70E-17	2.40E-16	0.046	0.048	0.34	0.49
P04792	HSP 27	-0.44	0.053	4.60E-16	5.00E-15	-0.18	0.071	0.0096	0.027
O75144	ICOSLG	-0.13	0.033	7.20E-05	0.00017	0.061	0.048	0.21	0.33
P22301	IL-10	-0.027	0.029	0.35	0.37	0.08	0.047	0.089	0.17
Q08334	IL-10RB	-0.11	0.031	0.00032	0.00067	0.13	0.035	0.00012	0.00059
P29460; P29459	IL-12	-0.062	0.017	0.00021	0.00044	0.077	0.036	0.03	0.067
P29460	IL-12B	-0.06	0.019	0.0014	0.0023	0.094	0.034	0.0066	0.02
Q13261	IL-15RA	-0.14	0.035	4.30E-05	1.00E-04	0.012	0.04	0.76	0.84
Q14005	IL-16	-0.11	0.034	0.00081	0.0014	-0.067	0.047	0.15	0.25
Q9P0M4	IL-17C	-0.086	0.023	0.00023	0.00049	0.11	0.063	0.08	0.15
Q9NRM6	IL-17RB	-0.067	0.02	0.00067	0.0013	-0.18	0.033	3.30E-08	7.50E-07
Q14116	IL-18	-0.12	0.026	7.50E-06	2.20E-05	0.015	0.035	0.66	0.78
Q13478	IL-18R1	-0.083	0.026	0.0017	0.0026	0.16	0.035	6.10E-06	6.10E-05
P18510	IL-1ra	-0.085	0.017	9.70E-07	3.20E-06	-0.084	0.036	0.02	0.05
P05231	IL-6	0.055	0.022	0.013	0.017	0.085	0.045	0.06	0.12
P08887	IL-6RA	-0.083	0.032	0.0096	0.012	-0.023	0.036	0.52	0.67
P13232	IL-7	0.2	0.037	6.00E-08	2.30E-07	0.015	0.049	0.76	0.84
P10145	IL-8	-0.06	0.031	0.054	0.063	-0.1	0.065	0.12	0.21
Q01638	IL1RL1	-0.023	0.018	0.21	0.23	-0.016	0.04	0.69	0.8
Q8NEV9	IL27-A	-0.031	0.019	0.093	0.11	-0.0046	0.046	0.92	0.96
Q8NHJ6	ILT-3	-0.02	0.022	0.36	0.38	0.033	0.029	0.25	0.38
P56199	ITGA1	-0.13	0.031	4.00E-05	9.90E-05	-0.046	0.034	0.18	0.3
Q92876	KLK6	0.58	0.073	1.00E-14	8.50E-14	-0.12	0.053	0.028	0.064
P01137	LAP TGF-beta-1	-0.099	0.055	0.073	0.083	0.013	0.066	0.85	0.89
P41159	LEP	-0.067	0.0086	1.50E-14	1.30E-13	0.13	0.024	1.30E-07	2.40E-06
P42702	LIF-R	0.022	0.048	0.64	0.65	-0.06	0.049	0.22	0.35
Q99732	LITAF	-0.15	0.038	0.00011	0.00024	-0.23	0.05	5.10E-06	5.40E-05
P78380	LOX-1	-0.29	0.036	9.70E-16	9.70E-15	-0.27	0.046	5.80E-09	1.50E-07
P07948	LYN	-0.12	0.04	0.0029	0.0042	-0.15	0.049	0.0032	0.01
O43895	mAmP	-0.049	0.014	0.00056	0.0011	-0.0059	0.017	0.74	0.83
P02144	MB	0.9	0.069	3.70E-35	1.10E-33	-0.14	0.057	0.014	0.037
P13500	MCP-1	-0.093	0.031	0.0025	0.0038	0.16	0.043	0.00024	0.001
Q99616	MCP-4	-0.14	0.031	6.30E-06	1.90E-05	-0.023	0.042	0.59	0.72
Q16674	MIA	-0.11	0.034	0.0013	0.0021	-0.057	0.04	0.16	0.26
Q29983	MIC-A	-0.021	0.0077	0.007	0.0093	0.015	0.0093	0.12	0.21
P21741	MK	-0.12	0.04	0.0028	0.0042	-0.16	0.051	0.0023	0.0079
P39900	MME	-0.1	0.016	1.00E-10	6.30E-10	0.043	0.045	0.34	0.49
P03956	MMP-1	-0.039	0.017	0.026	0.031	0.033	0.028	0.24	0.36
P09237	MMP-7	-0.093	0.024	0.00012	0.00026	-7.00E-04	0.042	0.99	0.99
P05164	MPO	-0.3	0.036	1.50E-16	1.80E-15	-0.25	0.049	3.00E-07	4.20E-06
Q99836	MYD88	-0.23	0.044	1.80E-07	6.60E-07	-0.14	0.06	0.021	0.051
P09958	NA	-0.081	0.026	0.0022	0.0033	0.13	0.048	0.0075	0.022
Q9Y6K9	NEMO	-0.15	0.045	0.00087	0.0015	-0.14	0.062	0.024	0.057
P20783	NT-3	-0.23	0.037	9.30E-10	5.10E-09	-0.095	0.043	0.026	0.061
NA	NT-pro-BNP	0.0081	0.012	0.5	0.51	0.17	0.044	0.00016	0.00073
Q16288	NTRK3	-0.12	0.036	0.00075	0.0014	-0.13	0.042	0.0022	0.0077
O00300	OPG	-0.13	0.031	3.40E-05	8.50E-05	0.13	0.044	0.0025	0.0083
P13725	OSM	-0.2	0.027	7.90E-13	5.70E-12	-0.24	0.056	2.70E-05	0.00017
Q13219	PAPPA	-0.045	0.02	0.022	0.028	-0.12	0.037	0.00082	0.0033
P25116	PAR-1	-0.36	0.035	3.60E-23	6.50E-22	-0.13	0.041	0.0023	0.0079
Q99497	PARK7	-0.2	0.065	0.0027	0.004	-0.021	0.083	0.81	0.88
Q9NZQ7	PD-L1	-0.13	0.043	0.0032	0.0045	-0.077	0.041	0.063	0.12
P01127	PDGF subunit B	-0.015	0.04	0.72	0.73	-0.095	0.049	0.052	0.11
P16284	PECAM-1	-0.24	0.041	7.40E-09	3.30E-08	-0.23	0.044	3.00E-07	4.20E-06
P49763	PGF	-0.16	0.032	2.40E-07	8.80E-07	0.056	0.037	0.13	0.22
P01236	PRL	1.1	0.056	1.50E-72	2.70E-70	-0.037	0.045	0.41	0.56
Q16651	PRSS8	-0.06	0.024	0.013	0.017	0.28	0.039	1.40E-12	2.50E-10
Q14242	PSGL-1	-0.1	0.037	0.0072	0.0095	-0.0066	0.034	0.85	0.89
Q9Y2R2	PTPN22	-0.16	0.038	2.10E-05	5.40E-05	-0.19	0.051	0.00023	0.001
P26022	PTX3	-0.16	0.03	6.20E-08	2.40E-07	-0.29	0.046	4.70E-10	2.10E-08
Q9BYZ8	REG-4	-0.047	0.03	0.11	0.13	0.018	0.044	0.68	0.79
P00797	REN	-0.036	0.018	0.041	0.048	-0.071	0.044	0.11	0.2
Q9HD89	RETN	-0.12	0.037	0.0015	0.0023	-0.15	0.047	0.0018	0.0064
P80511	S100A12	-0.23	0.038	6.10E-09	2.80E-08	-0.23	0.053	1.50E-05	0.00012
P21583	SCF	-0.076	0.024	0.0015	0.0024	-0.15	0.038	4.20E-05	0.00024
P16581	SELE	-0.058	0.017	0.001	0.0017	0.075	0.025	0.0024	0.0079
Q8IXJ6	SIRT2	-0.28	0.06	2.40E-06	7.60E-06	-0.027	0.082	0.74	0.83
P08254	SL-1	-0.17	0.023	5.00E-14	3.90E-13	0.042	0.048	0.38	0.53
P09238	SL-2	-0.12	0.02	3.00E-09	1.50E-08	0.066	0.054	0.22	0.35
Q13291	SLAMF1	-0.07	0.032	0.028	0.033	0.034	0.037	0.36	0.51
Q9HCB6	SPON1	-0.14	0.034	5.80E-05	0.00014	0.02	0.037	0.6	0.73
P12931	SRC	-0.83	0.062	2.80E-36	1.00E-34	-0.47	0.072	1.50E-10	8.90E-09
P50225	ST1A1	-0.67	0.046	7.70E-42	4.60E-40	-0.43	0.071	3.10E-09	1.10E-07
O95630	STAMBP	-0.22	0.061	0.00041	0.00082	0.0017	0.082	0.98	0.99
P00750	t-PA	0.26	0.027	2.70E-20	4.50E-19	0.17	0.04	1.80E-05	0.00012
P13726	TF	0.058	0.046	0.21	0.23	-0.025	0.043	0.57	0.72
P01135	TGF-alpha	-0.11	0.035	0.0022	0.0033	-0.23	0.055	2.20E-05	0.00014
P40225	THPO	-0.18	0.044	4.10E-05	1.00E-04	-0.19	0.047	7.00E-05	0.00036
Q02763	TIE2	-0.16	0.04	0.00013	0.00029	-0.21	0.044	1.80E-06	2.20E-05
P07204	TM	-0.16	0.036	1.10E-05	3.10E-05	0.026	0.039	0.52	0.67
P19438	TNF-R1	-0.2	0.03	6.20E-11	4.00E-10	-0.02	0.034	0.56	0.71
P20333	TNF-R2	-0.15	0.028	3.50E-08	1.40E-07	0.03	0.036	0.41	0.56
P01374	TNFB	-0.11	0.025	3.20E-05	8.00E-05	0.06	0.037	0.11	0.2
P43489	TNFRSF4	-0.18	0.028	3.60E-10	2.10E-09	0.057	0.039	0.14	0.25
Q07011	TNFRSF9	-0.17	0.028	2.20E-09	1.20E-08	0.12	0.038	0.0016	0.0059
O43557	TNFSF14	-0.71	0.046	5.20E-47	4.70E-45	-0.37	0.063	4.80E-09	1.40E-07
P13686	TR-AP	-0.094	0.035	0.007	0.0093	0.092	0.041	0.023	0.056
P50591	TRAIL	-0.1	0.034	0.0036	0.005	0.046	0.046	0.32	0.46
O14763	TRAIL-R2	-0.067	0.023	0.0039	0.0053	0.0011	0.03	0.97	0.99
O14788	TRANCE	-0.18	0.022	1.60E-15	1.60E-14	0.037	0.047	0.44	0.59
O43508	TWEAK	-0.19	0.042	9.80E-06	2.80E-05	-0.21	0.047	7.00E-06	6.30E-05
P00749	uPA	-0.08	0.043	0.061	0.071	-0.0013	0.044	0.98	0.99
Q03405	uPAR	-0.26	0.031	4.70E-16	5.00E-15	-0.16	0.039	3.00E-05	0.00018
P15692	VEGF-A	-0.12	0.025	2.20E-06	7.00E-06	0.039	0.032	0.22	0.35
O43915	VEGF-D	-0.072	0.02	0.00042	0.00084	-0.065	0.03	0.033	0.073
P35968	VEGFR-2	-0.1	0.03	0.00096	0.0017	-0.16	0.036	1.70E-05	0.00012
P08670	VIM	-0.36	0.055	1.10E-10	6.60E-10	-0.25	0.067	2.00E-04	0.00091

## Sheet: STab 4. ECT param correlation
		Pulse width (ms)		Frequency (Hz)		Duration (s)		Current (mA)		Electric charge (mC)		EEG seizure dur (s)		Age
UniProt	Assay	rho	P	rho	P	rho	P	rho	P	rho	P	rho	P	rho	P
Q13541	4E-BP1	0.002	0.97	0.011	0.86	-0.14	0.022	-0.052	0.4	-0.051	0.41	0.028	0.66	-0.018	0.77
P00813	ADA	0.015	0.81	0.12	0.046	-0.083	0.18	-0.12	0.051	0.054	0.39	0.038	0.54	0.049	0.43
Q15109	AGER	0.057	0.36	0.082	0.19	-0.023	0.71	-0.031	0.62	0.083	0.18	0.038	0.54	0.035	0.57
O00253	AGRP	0.0004	0.99	-0.038	0.54	0.026	0.68	0.15	0.019	0.041	0.51	0.048	0.44	0.096	0.12
P35318	AM	-0.037	0.55	-0.026	0.68	0.14	0.024	0.093	0.13	0.065	0.29	-0.033	0.6	0.035	0.57
P15514	AR	0.06	0.34	0.033	0.59	0.016	0.79	-0.043	0.49	0.044	0.48	0.084	0.18	-0.036	0.57
O15169	AXIN1	0.015	0.8	0.16	0.012	-0.025	0.69	-0.24	0.000097	0.078	0.21	0.1	0.1	0.032	0.61
Q9Y275	BAFF	-0.059	0.35	-0.028	0.65	0.077	0.22	0.035	0.58	0.021	0.74	0.016	0.79	-0.018	0.78
P35613	Basigin	0.028	0.65	0.06	0.33	0.0096	0.88	0.038	0.54	0.069	0.27	0.04	0.52	0.054	0.39
P01138	Beta-NGF	-0.02	0.75	0.17	0.0067	0.14	0.023	-0.068	0.28	0.17	0.0054	-0.034	0.59	0.14	0.022
Q8WXI7	CA-125	-0.014	0.83	-0.014	0.82	0.1	0.099	-0.0042	0.95	0.029	0.64	0.093	0.14	-0.063	0.31
Q16790	CAIX	0.077	0.21	0.037	0.56	-0.0028	0.96	-0.016	0.8	0.064	0.3	0.05	0.42	-0.009	0.89
P42574	CASP-3	0.038	0.54	0.079	0.21	-0.097	0.12	-0.15	0.013	0.0035	0.95	0.05	0.42	0.02	0.75
Q14790	CASP-8	0.015	0.81	0.11	0.09	-0.029	0.64	-0.097	0.12	0.047	0.45	0.0064	0.92	-0.029	0.64
P51671	CCL11	0.089	0.15	0.15	0.017	0.0089	0.89	-0.098	0.11	0.15	0.018	0.037	0.55	0.1	0.092
Q99731	CCL19	0.097	0.12	0.17	0.0051	0.033	0.59	-0.046	0.46	0.17	0.0047	0.035	0.58	0.066	0.29
P78556	CCL20	0.17	0.0064	0.2	0.0014	0.049	0.43	-0.065	0.3	0.22	0.00034	-0.0038	0.95	0.14	0.027
P55773	CCL23	0.067	0.28	0.15	0.016	0.053	0.39	-0.042	0.5	0.18	0.0044	0.0089	0.89	0.099	0.11
O15444	CCL25	0.087	0.16	0.18	0.0032	0.07	0.26	-0.047	0.45	0.21	0.00061	0.012	0.85	0.12	0.05
Q9NRJ3	CCL28	0.014	0.82	0.062	0.32	-0.028	0.65	0.025	0.68	0.041	0.51	0.04	0.53	-0.02	0.75
P10147	CCL3	0.084	0.18	0.11	0.074	0.086	0.17	-0.013	0.84	0.16	0.012	-0.095	0.13	0.14	0.021
P13236	CCL4	0.098	0.11	0.15	0.015	0.0051	0.93	-0.11	0.083	0.14	0.026	-0.0048	0.94	0.089	0.15
P80098	CCL7	0.021	0.74	0.058	0.35	-0.032	0.61	0.032	0.61	0.051	0.41	-0.022	0.72	0.057	0.36
P80075	CCL8	0.097	0.12	0.15	0.019	0.024	0.7	-0.081	0.19	0.16	0.0087	-0.0026	0.97	0.11	0.073
Q9BZW8	CD244	0.059	0.34	0.13	0.038	0.061	0.33	-0.04	0.52	0.15	0.016	0.019	0.76	0.098	0.12
P25942	CD40	0.11	0.077	0.21	0.00079	-0.014	0.83	-0.19	0.0025	0.17	0.0072	0.028	0.65	0.13	0.038
P29965	CD40-L	0.098	0.12	0.21	0.00087	-0.094	0.13	-0.3	5.8E-07	0.078	0.21	0.13	0.043	-0.047	0.45
P06127	CD5	0.099	0.11	0.18	0.0032	0.047	0.45	-0.078	0.21	0.2	0.0013	0.0013	0.98	0.082	0.19
P30203	CD6	0.062	0.32	0.13	0.033	0.009	0.89	-0.077	0.22	0.13	0.042	0.0056	0.93	0.1	0.1
Q07108	CD69	0.099	0.11	0.11	0.068	-0.1	0.095	-0.22	0.00035	0.024	0.7	0.06	0.34	0.077	0.21
Q9H5V8	CDCP1	0.052	0.4	0.097	0.12	0.08	0.2	-0.045	0.47	0.13	0.031	-0.016	0.8	0.074	0.24
P22223	CDH3	-0.041	0.51	0.013	0.84	0.093	0.14	0.049	0.43	0.067	0.28	0.069	0.27	0.031	0.62
P38936	CDKN1A	-0.03	0.63	0.031	0.62	0.063	0.31	-0.11	0.066	0.034	0.59	0.13	0.043	0.045	0.47
P06731	CEA	-0.027	0.67	-0.072	0.24	0.082	0.19	-0.057	0.36	-0.042	0.5	0.1	0.11	-0.022	0.72
P36222	CHI3L1	0.042	0.5	0.091	0.14	-0.05	0.42	-0.08	0.2	0.059	0.35	0.031	0.62	0.068	0.28
P09603	CSF-1	0.027	0.66	0.1	0.093	0.058	0.35	-0.033	0.6	0.12	0.049	0.042	0.5	0.047	0.45
P28325	CST5	0.014	0.83	0.1	0.1	0.11	0.067	0.0053	0.93	0.13	0.032	0.095	0.13	0.042	0.5
P04080	CSTB	-0.041	0.51	0.024	0.7	-0.011	0.85	-0.094	0.13	0.00068	0.99	0.11	0.076	0.024	0.69
P07339	CTSD	0.028	0.66	-0.0097	0.88	-0.043	0.49	-0.038	0.54	-0.011	0.86	0.066	0.29	0.045	0.47
P07711	CTSL1	0.0065	0.92	0.032	0.6	0.01	0.87	0.042	0.5	0.074	0.23	0.0013	0.98	0.055	0.38
P78423	CX3CL1	-0.058	0.35	0.041	0.51	0.13	0.037	0.081	0.19	0.089	0.15	-0.013	0.83	0.069	0.27
P09341	CXCL1	0.037	0.55	0.1	0.1	0.01	0.87	-0.056	0.37	0.09	0.15	0.027	0.67	0.1	0.096
P02778	CXCL10	0.046	0.46	0.13	0.032	0.05	0.43	0.029	0.64	0.17	0.0062	-0.012	0.85	0.1	0.1
O14625	CXCL11	0.089	0.15	0.16	0.01	-0.016	0.79	-0.11	0.081	0.14	0.027	0.057	0.36	0.12	0.048
O43927	CXCL13	0.091	0.15	0.073	0.24	0.067	0.28	-0.017	0.78	0.12	0.046	0.074	0.24	-0.0029	0.96
Q9H2A7	CXCL16	0.041	0.51	0.012	0.85	-0.038	0.54	-0.029	0.64	0.029	0.64	0.052	0.4	0.083	0.18
P42830	CXCL5	0.041	0.51	0.036	0.56	0.045	0.47	0.0071	0.91	0.084	0.18	-0.052	0.41	0.11	0.074
P80162	CXCL6	0.057	0.36	0.14	0.029	0.028	0.65	-0.077	0.22	0.14	0.022	-0.0061	0.92	0.13	0.032
Q07325	CXCL9	0.072	0.25	0.16	0.0086	0.09	0.15	-0.012	0.85	0.21	0.00072	-0.042	0.5	0.11	0.068
O94907	Dkk-1	0.091	0.14	0.078	0.21	-0.085	0.17	-0.024	0.7	0.057	0.36	0.034	0.59	0.044	0.48
Q8NFT8	DNER	0.077	0.21	0.16	0.01	0.015	0.81	-0.085	0.17	0.14	0.021	0.047	0.45	0.054	0.38
P12724	ECP	-0.06	0.33	0.13	0.036	-0.061	0.33	-0.14	0.023	0.04	0.52	0.11	0.082	0.057	0.36
P01133	EGF	0.11	0.069	0.26	0.000025	-0.16	0.0094	-0.36	1.7E-09	0.084	0.18	0.11	0.07	0.034	0.59
Q9UHF1	EGF-like protein 7	0.01	0.87	0.02	0.75	0.089	0.15	-0.0091	0.88	0.059	0.34	0.061	0.32	0.035	0.57
P00533	EGFR	-0.021	0.74	-0.018	0.77	0.082	0.18	0.03	0.62	0.036	0.56	0.051	0.41	0.024	0.7
P23588	eIF-4B	0.023	0.71	0.0093	0.88	-0.093	0.14	-0.08	0.2	-0.027	0.67	0.068	0.27	0.02	0.75
P16422	Ep-CAM	0.0094	0.88	-0.038	0.54	0.071	0.25	0.037	0.55	0.021	0.73	0.046	0.46	0.02	0.75
P01588	EPO	-0.026	0.68	0.022	0.72	0.049	0.43	-0.051	0.41	0.036	0.56	0.032	0.61	-0.0029	0.96
P04626	ErbB2/HER2	-0.056	0.37	-0.0044	0.94	0.086	0.17	0.079	0.21	0.054	0.39	0.045	0.47	0.023	0.71
P21860	ERBB3	-0.0055	0.93	-0.02	0.74	0.067	0.28	0.021	0.74	0.027	0.66	0.041	0.51	-0.013	0.84
Q15303	ERBB4	-0.027	0.67	-0.0099	0.87	0.074	0.24	0.02	0.75	0.03	0.63	0.076	0.22	0.022	0.72
Q9NQ30	ESM-1	0.015	0.81	0.053	0.39	-0.017	0.78	-0.033	0.6	0.055	0.38	-0.013	0.83	0.038	0.54
P15311	EZR	-0.0051	0.93	0.046	0.46	0.00018	1	-0.098	0.12	0.028	0.65	0.13	0.035	-0.017	0.79
P15090	FABP4	-0.025	0.69	0.069	0.27	-0.01	0.87	-0.041	0.51	0.074	0.24	0.042	0.5	0.084	0.18
Q13158	FADD	0.065	0.3	0.087	0.16	-0.1	0.11	-0.18	0.0041	0.017	0.78	0.12	0.054	-0.0083	0.89
P25445	FAS	-0.018	0.77	0.014	0.82	0.083	0.18	-0.042	0.5	0.049	0.43	0.063	0.31	0.049	0.43
P48023	FASLG	0.0089	0.89	0.021	0.74	0.052	0.4	-0.057	0.36	0.037	0.55	0.13	0.031	-0.031	0.61
O95750	FGF-19	0.066	0.29	0.15	0.013	0.039	0.53	-0.077	0.22	0.19	0.0027	0.038	0.55	0.16	0.011
Q9NSA1	FGF-21	0.18	0.003	0.25	0.000045	0.027	0.67	-0.1	0.11	0.25	0.000065	-0.038	0.54	0.12	0.053
Q9GZV9	FGF-23	0.1	0.097	0.15	0.013	-0.0064	0.92	-0.093	0.14	0.14	0.028	0.0025	0.97	0.16	0.0097
P12034	FGF-5	0.067	0.28	0.22	0.00035	0.056	0.37	-0.13	0.041	0.2	0.0013	-0.051	0.41	0.13	0.039
P49771	Flt3L	0.096	0.12	0.17	0.0064	0.028	0.66	-0.086	0.17	0.18	0.0029	-0.011	0.85	0.1	0.094
P15328	FR-alpha	0.0091	0.88	0.038	0.54	0.049	0.43	-0.068	0.28	0.046	0.46	0.098	0.12	-0.044	0.48
P19883	FS	0.03	0.63	-0.026	0.67	0.12	0.058	0.015	0.81	0.052	0.4	0.032	0.61	0.03	0.63
P22466	GAL	-0.0094	0.88	0.028	0.66	0.025	0.69	0.02	0.75	0.065	0.29	0.02	0.75	0.066	0.29
P17931	Gal-3	0.0028	0.96	0.072	0.25	-0.042	0.5	-0.069	0.26	0.05	0.42	0.062	0.32	0.074	0.23
Q99988	GDF-15	0.018	0.78	0.02	0.74	0.082	0.19	-0.04	0.52	0.054	0.39	0.044	0.48	0.011	0.86
P01241	GH	0.016	0.8	-0.019	0.76	0.02	0.75	0.12	0.056	0.038	0.54	-0.031	0.62	-0.023	0.71
Q96D42	HAVcr-1	-0.048	0.44	0.0075	0.9	0.014	0.83	0.004	0.95	0.011	0.86	0.049	0.43	0.041	0.51
Q99075	HB-EGF	0.13	0.04	0.052	0.4	-0.022	0.72	-0.12	0.059	0.063	0.31	0.12	0.064	0.0091	0.88
Q14508	HE4	0.099	0.11	0.097	0.12	0.024	0.7	-0.052	0.4	0.12	0.048	0.077	0.21	0.023	0.71
P39905	hGDNF	0.082	0.19	0.021	0.74	0.11	0.071	0.014	0.83	0.1	0.1	-0.052	0.4	0.095	0.13
P14210	HGF	0.018	0.77	0.2	0.0014	0.033	0.59	-0.14	0.025	0.16	0.0091	0.073	0.24	0.098	0.12
Q9UBX7	hK11	0.098	0.12	0.067	0.28	-0.015	0.81	-0.046	0.46	0.11	0.088	0.099	0.11	0.041	0.51
P04792	HSP 27	0.067	0.28	0.13	0.033	-0.18	0.0043	-0.2	0.00089	0.016	0.79	0.1	0.11	0.033	0.6
O75144	ICOSLG	-0.039	0.54	-0.05	0.42	0.072	0.25	0.036	0.56	-0.0079	0.9	0.1	0.11	-0.0084	0.89
P22301	IL-10	0.067	0.28	0.14	0.024	0.078	0.21	-0.034	0.58	0.17	0.0052	-0.021	0.73	0.11	0.067
Q08334	IL-10RB	0.06	0.34	0.13	0.037	0.051	0.42	-0.0058	0.93	0.16	0.012	-0.024	0.7	0.089	0.15
P29460; P29459	IL-12	0.012	0.84	-0.031	0.61	0.05	0.42	0.032	0.61	0.022	0.73	0.06	0.34	-0.00065	0.99
P29460	IL-12B	0.05	0.42	0.16	0.0086	0.025	0.69	-0.057	0.36	0.16	0.0094	-0.0015	0.98	0.11	0.07
Q13261	IL-15RA	0.039	0.53	0.1	0.098	0.002	0.97	-0.017	0.79	0.086	0.17	0.022	0.72	0.048	0.44
Q14005	IL-16	-0.017	0.79	0.15	0.018	0.016	0.79	-0.07	0.26	0.12	0.061	0.11	0.08	0.018	0.77
Q9P0M4	IL-17C	-0.043	0.49	-0.081	0.19	0.1	0.11	0.035	0.58	-0.016	0.8	-0.11	0.076	-0.016	0.8
Q9NRM6	IL-17RB	-0.031	0.62	-0.021	0.73	0.059	0.35	0.033	0.6	0.0096	0.88	0.057	0.36	-0.047	0.45
Q14116	IL-18	0.068	0.27	0.14	0.021	0.0045	0.94	-0.084	0.18	0.14	0.021	0.011	0.86	0.11	0.086
Q13478	IL-18R1	0.03	0.63	0.14	0.021	0.078	0.21	-0.015	0.81	0.17	0.0067	0.017	0.79	0.085	0.17
P18510	IL-1ra	-0.0058	0.93	0.038	0.54	0.06	0.33	-0.0082	0.9	0.079	0.2	0.078	0.21	0.011	0.86
P05231	IL-6	-0.02	0.74	0.019	0.76	0.13	0.034	0.087	0.16	0.11	0.067	-0.065	0.29	0.023	0.71
P08887	IL-6RA	-0.013	0.84	-0.011	0.86	0.073	0.24	-0.0084	0.89	0.035	0.58	0.042	0.5	0.031	0.62
P13232	IL-7	-0.04	0.52	-0.12	0.046	0.12	0.053	0.26	0.000024	0.0016	0.98	-0.14	0.024	0.061	0.33
P10145	IL-8	0.062	0.32	0.084	0.18	0.11	0.071	0.015	0.8	0.12	0.061	-0.086	0.17	0.14	0.029
Q01638	IL1RL1	-0.012	0.84	0.044	0.48	0.02	0.75	-0.0028	0.96	0.061	0.33	0.028	0.65	0.068	0.27
Q8NEV9	IL27-A	-0.029	0.64	0.062	0.32	0.043	0.49	0.019	0.76	0.058	0.35	0.0067	0.91	0.059	0.35
Q8NHJ6	ILT-3	-0.0056	0.93	-0.027	0.67	0.057	0.36	0.095	0.13	0.024	0.7	0.02	0.75	-0.012	0.85
P56199	ITGA1	-0.057	0.36	-0.047	0.45	0.12	0.048	0.084	0.18	0.035	0.58	0.049	0.43	-0.01	0.87
Q92876	KLK6	0.19	0.0021	0.24	0.000066	-0.11	0.085	-0.4	3.1E-11	0.12	0.058	0.29	2.5E-06	-0.003	0.96
P01137	LAP TGF-beta-1	0.03	0.63	0.14	0.027	0.043	0.49	-0.09	0.15	0.13	0.032	0.041	0.51	0.12	0.06
P41159	LEP	0.092	0.14	0.11	0.09	0.0058	0.93	-0.11	0.074	0.083	0.18	0.085	0.17	0.06	0.34
P42702	LIF-R	-0.058	0.35	0.0073	0.91	0.12	0.045	0.058	0.35	0.083	0.18	-0.01	0.87	0.0064	0.92
Q99732	LITAF	0.013	0.83	0.11	0.069	0.0081	0.9	-0.13	0.042	0.046	0.46	0.09	0.15	-0.045	0.47
P78380	LOX-1	0.027	0.66	0.16	0.0093	-0.087	0.16	-0.2	0.0016	0.066	0.29	0.11	0.068	0.093	0.13
P07948	LYN	-0.063	0.32	-0.0063	0.92	0.15	0.013	-0.053	0.39	0.041	0.51	0.11	0.068	0.0016	0.98
O43895	mAmP	-0.041	0.51	-0.0099	0.87	-0.026	0.68	-0.043	0.49	-0.031	0.61	0.049	0.43	0.039	0.54
P02144	MB	-0.14	0.021	-0.12	0.062	0.044	0.48	0.19	0.0021	-0.082	0.19	0.049	0.43	-0.13	0.038
P13500	MCP-1	0.13	0.038	0.11	0.069	-0.015	0.81	-0.032	0.6	0.13	0.032	-0.0014	0.98	0.056	0.37
Q99616	MCP-4	0.079	0.2	0.1	0.1	0.032	0.61	0.0066	0.92	0.15	0.013	0.045	0.47	0.11	0.066
Q16674	MIA	-0.018	0.77	-0.032	0.61	0.097	0.12	0.058	0.35	0.029	0.64	0.023	0.71	0.013	0.83
Q29983	MIC-A	0.0015	0.98	-0.045	0.47	0.047	0.45	0.037	0.55	0.014	0.82	0.071	0.25	-0.025	0.68
P21741	MK	0.025	0.68	0.0027	0.97	0.062	0.32	0.051	0.42	0.07	0.26	0.0095	0.88	0.041	0.51
P39900	MME	0.015	0.8	0.0079	0.9	-0.027	0.66	-0.017	0.79	0.019	0.76	0.06	0.34	0.039	0.54
P03956	MMP-1	0.084	0.18	0.09	0.15	-0.069	0.26	-0.15	0.014	0.017	0.79	0.0081	0.9	0.024	0.7
P09237	MMP-7	0.076	0.22	0.085	0.17	-0.036	0.56	-0.032	0.61	0.092	0.14	0.017	0.79	0.1	0.098
P05164	MPO	-0.036	0.57	0.16	0.012	-0.069	0.26	-0.19	0.0027	0.051	0.41	0.08	0.2	0.068	0.27
Q99836	MYD88	0.065	0.3	0.11	0.085	-0.08	0.2	-0.18	0.0029	0.0073	0.91	0.18	0.0031	-0.039	0.53
P09958	NA	0.016	0.8	-0.037	0.56	0.045	0.47	0.058	0.35	0.031	0.61	0.037	0.56	0.034	0.58
Q9Y6K9	NEMO	-0.049	0.43	0.065	0.3	0.028	0.65	-0.099	0.11	0.024	0.7	0.13	0.031	-0.04	0.52
P20783	NT-3	0.017	0.78	0.054	0.39	0.069	0.27	0.038	0.54	0.072	0.24	-0.022	0.73	0.1	0.11
NA	NT-pro-BNP	0.069	0.27	0.055	0.38	-0.024	0.7	-0.033	0.59	0.062	0.32	-0.004	0.95	0.04	0.52
Q16288	NTRK3	-0.02	0.74	-0.01	0.87	0.063	0.31	0.013	0.83	0.026	0.68	0.065	0.29	-0.0058	0.93
O00300	OPG	0.038	0.54	0.15	0.019	0.051	0.41	-0.036	0.56	0.15	0.015	0.0064	0.92	0.11	0.091
P13725	OSM	-0.03	0.64	0.2	0.0012	-0.013	0.83	-0.24	0.00011	0.12	0.064	0.14	0.021	0.11	0.087
Q13219	PAPPA	0.035	0.57	0.041	0.51	0.019	0.76	-0.091	0.14	0.043	0.49	0.017	0.78	0.052	0.4
P25116	PAR-1	-0.052	0.4	0.15	0.016	-0.0012	0.98	-0.14	0.021	0.098	0.12	0.12	0.051	0.096	0.12
Q99497	PARK7	0.051	0.42	0.0092	0.88	-0.15	0.017	-0.094	0.13	-0.063	0.31	0.069	0.26	-0.052	0.41
Q9NZQ7	PD-L1	0.022	0.73	0.06	0.33	-0.039	0.53	-0.0021	0.97	0.021	0.73	0.071	0.25	0.029	0.65
P01127	PDGF subunit B	0.11	0.067	0.006	0.92	0.031	0.61	-0.041	0.51	0.059	0.35	0.031	0.61	0.062	0.32
P16284	PECAM-1	-0.0075	0.9	0.03	0.63	0.06	0.33	-0.056	0.37	0.047	0.45	0.074	0.23	0.081	0.2
P49763	PGF	-0.0018	0.98	0.05	0.42	0.076	0.22	-0.062	0.32	0.077	0.22	0.081	0.2	0.028	0.65
P01236	PRL	-0.062	0.32	-0.11	0.083	0.076	0.22	-0.08	0.2	-0.048	0.44	0.24	0.00013	0.077	0.22
Q16651	PRSS8	-0.025	0.69	0.0039	0.95	0.088	0.16	0.085	0.17	0.061	0.33	0.04	0.52	0.011	0.86
Q14242	PSGL-1	0.0002	1	0.057	0.36	-0.045	0.47	0.026	0.68	0.016	0.8	0.016	0.79	0.019	0.76
Q9Y2R2	PTPN22	0.013	0.83	0.12	0.055	0.045	0.47	-0.12	0.053	0.095	0.12	0.09	0.15	-0.025	0.69
P26022	PTX3	0.015	0.81	0.12	0.046	-0.029	0.64	-0.13	0.04	0.065	0.3	0.1	0.095	0.1	0.097
Q9BYZ8	REG-4	0.011	0.87	-0.017	0.79	0.14	0.025	-0.042	0.5	0.05	0.42	0.089	0.15	0.014	0.82
P00797	REN	0.069	0.27	0.16	0.0098	0.01	0.87	-0.17	0.0071	0.12	0.045	0.11	0.078	0.044	0.48
Q9HD89	RETN	-0.0072	0.91	0.098	0.11	0.016	0.8	-0.049	0.44	0.089	0.15	0.049	0.43	0.039	0.54
P80511	S100A12	0.023	0.71	0.18	0.0037	0.048	0.44	-0.13	0.03	0.13	0.037	-0.0026	0.97	0.015	0.81
P21583	SCF	0.036	0.56	0.062	0.32	0.06	0.34	0.016	0.79	0.096	0.12	0.039	0.53	0.032	0.6
P16581	SELE	-0.081	0.2	-0.0076	0.9	0.099	0.11	-0.012	0.85	0.025	0.68	0.038	0.54	0.045	0.47
Q8IXJ6	SIRT2	0.058	0.35	0.094	0.13	-0.16	0.011	-0.15	0.013	0.002	0.97	0.05	0.42	0.026	0.68
P08254	SL-1	0.0024	0.97	0.074	0.24	-0.058	0.36	-0.087	0.16	0.034	0.59	0.033	0.59	0.024	0.69
P09238	SL-2	0.07	0.26	0.15	0.014	0.078	0.21	-0.043	0.49	0.19	0.0026	-0.073	0.24	0.1	0.1
Q13291	SLAMF1	0.087	0.16	0.063	0.31	0.044	0.48	-0.0086	0.89	0.088	0.16	-0.0076	0.9	0.076	0.22
Q9HCB6	SPON1	0.014	0.82	0.022	0.72	-0.033	0.59	-0.039	0.53	0.032	0.6	0.0064	0.92	0.082	0.19
P12931	SRC	-0.01	0.87	0.13	0.03	-0.17	0.0064	-0.23	0.0002	-0.016	0.79	0.069	0.26	0.016	0.8
P50225	ST1A1	0.098	0.12	0.14	0.021	-0.1	0.1	-0.29	2.7E-06	0.019	0.76	0.12	0.051	-0.033	0.6
O95630	STAMBP	0.01	0.87	0.064	0.3	-0.14	0.021	-0.12	0.044	-0.031	0.62	0.055	0.38	-0.0012	0.98
P00750	t-PA	0.17	0.0072	0.16	0.011	-0.074	0.23	-0.18	0.0041	0.11	0.067	0.11	0.066	0.004	0.95
P13726	TF	0.024	0.7	-0.0041	0.95	0.052	0.4	0.015	0.81	0.016	0.8	0.059	0.34	-0.002	0.97
P01135	TGF-alpha	-0.094	0.13	0.12	0.061	0.043	0.49	-0.095	0.13	0.084	0.17	0.086	0.17	0.096	0.12
P40225	THPO	0.047	0.45	0.023	0.71	0.017	0.79	-0.093	0.13	-0.0007	0.99	0.15	0.019	-0.034	0.59
Q02763	TIE2	-0.023	0.71	0.019	0.76	0.084	0.18	0.013	0.84	0.051	0.41	0.03	0.63	0.037	0.55
P07204	TM	0.011	0.87	0.053	0.39	-0.025	0.69	-0.0046	0.94	0.055	0.37	0.045	0.47	0.057	0.36
P19438	TNF-R1	0.0024	0.97	0.02	0.75	0.059	0.34	-0.042	0.5	0.055	0.38	0.084	0.18	0.055	0.38
P20333	TNF-R2	0.0055	0.93	0.014	0.82	0.085	0.17	-0.059	0.35	0.05	0.42	0.057	0.36	0.01	0.87
P01374	TNFB	-0.02	0.75	0.057	0.36	0.077	0.22	0.039	0.53	0.072	0.25	-0.038	0.54	-0.0025	0.97
P43489	TNFRSF4	-0.0066	0.92	0.048	0.44	0.063	0.31	-0.097	0.12	0.061	0.33	0.14	0.021	0.024	0.7
Q07011	TNFRSF9	0.077	0.22	0.13	0.032	0.059	0.34	-0.049	0.43	0.16	0.01	0.023	0.71	0.098	0.11
O43557	TNFSF14	0.09	0.15	0.3	6.4E-07	-0.12	0.063	-0.37	5.4E-10	0.13	0.039	0.11	0.078	0.034	0.58
P13686	TR-AP	-0.05	0.42	0.0061	0.92	0.11	0.078	-0.04	0.52	0.037	0.55	0.062	0.32	0.026	0.68
P50591	TRAIL	0.053	0.4	0.12	0.051	0.049	0.43	0.024	0.7	0.15	0.014	-0.051	0.41	0.068	0.27
O14763	TRAIL-R2	0.0095	0.88	0.041	0.51	0.067	0.28	-0.034	0.59	0.058	0.35	0.082	0.19	0.013	0.83
O14788	TRANCE	0.11	0.089	0.12	0.054	0.048	0.44	-0.1	0.092	0.16	0.0083	0.015	0.81	0.081	0.19
O43508	TWEAK	0.049	0.43	0.14	0.025	0.058	0.35	-0.033	0.6	0.15	0.015	-0.012	0.84	0.1	0.098
P00749	uPA	0.14	0.03	0.16	0.0098	0.048	0.44	-0.086	0.17	0.18	0.003	0.015	0.81	0.056	0.37
Q03405	uPAR	-0.014	0.82	0.093	0.14	0.027	0.67	-0.1	0.098	0.094	0.13	0.1	0.1	0.11	0.064
P15692	VEGF-A	0.12	0.051	0.18	0.0038	0.0065	0.92	-0.076	0.22	0.18	0.0037	0.019	0.76	0.077	0.21
O43915	VEGF-D	0.0047	0.94	0.054	0.38	0.059	0.34	0.024	0.7	0.094	0.13	0.039	0.53	0.041	0.52
P35968	VEGFR-2	-0.0096	0.88	-0.0015	0.98	0.072	0.25	0.018	0.77	0.044	0.48	0.086	0.17	-0.002	0.97
P08670	VIM	-0.012	0.85	0.077	0.22	0.062	0.32	-0.059	0.35	0.061	0.33	0.0099	0.87	-0.019	0.76

## Sheet: STab 5. Treatment response
		Response				Response x T1				Response x T2
UniProt	Assay	Value	Std.Error	P	FDR	Value	Std.Error	P	FDR	Value	Std.Error	P	FDR
Q13541	4E-BP1	-0.072	0.15	0.64	0.92	-0.19	0.15	0.2	0.64	0.072	0.19	0.71	0.96
P00813	ADA	-0.22	0.15	0.14	0.73	0.054	0.12	0.66	0.94	0.17	0.15	0.27	0.74
Q15109	AGER	-0.21	0.14	0.13	0.73	-0.0055	0.06	0.93	0.99	0.22	0.085	0.011	0.45
O00253	AGRP	0.081	0.15	0.59	0.92	0.008	0.081	0.92	0.99	-0.13	0.1	0.19	0.66
P35318	AM	0.035	0.14	0.81	0.93	-0.14	0.087	0.1	0.51	-0.12	0.12	0.34	0.79
P15514	AR	0.16	0.15	0.28	0.85	-0.048	0.067	0.47	0.85	-0.22	0.13	0.079	0.57
O15169	AXIN1	0.13	0.15	0.4	0.88	-0.084	0.13	0.52	0.88	-0.042	0.17	0.81	0.96
Q9Y275	BAFF	-0.048	0.15	0.75	0.92	-0.16	0.12	0.18	0.64	0.056	0.13	0.66	0.95
P35613	Basigin	-0.047	0.13	0.71	0.92	-0.013	0.063	0.83	0.96	0.026	0.078	0.75	0.96
P01138	Beta-NGF	0.0031	0.12	0.98	0.99	0.11	0.075	0.14	0.57	0.0089	0.085	0.92	0.98
Q8WXI7	CA-125	0.16	0.15	0.27	0.85	-0.0054	0.042	0.9	0.98	-0.047	0.078	0.55	0.89
Q16790	CAIX	-0.25	0.14	0.087	0.68	0.032	0.059	0.58	0.91	0.061	0.11	0.59	0.89
P42574	CASP-3	0.12	0.16	0.44	0.88	-0.25	0.15	0.084	0.51	-0.03	0.19	0.88	0.98
Q14790	CASP-8	-0.027	0.15	0.85	0.95	-0.027	0.12	0.82	0.95	0.11	0.18	0.52	0.87
P51671	CCL11	-0.19	0.13	0.14	0.73	0.13	0.072	0.069	0.5	0.24	0.096	0.013	0.45
Q99731	CCL19	-0.14	0.15	0.34	0.88	0.067	0.047	0.16	0.6	0.2	0.093	0.033	0.51
P78556	CCL20	-0.2	0.16	0.21	0.78	0.055	0.045	0.23	0.68	0.12	0.14	0.39	0.8
P55773	CCL23	-0.24	0.14	0.085	0.68	0.15	0.081	0.07	0.5	0.033	0.11	0.76	0.96
O15444	CCL25	-0.2	0.15	0.18	0.77	0.13	0.057	0.019	0.5	0.14	0.079	0.069	0.56
Q9NRJ3	CCL28	0.13	0.14	0.33	0.88	-0.091	0.078	0.24	0.69	0.1	0.095	0.27	0.74
P10147	CCL3	-0.18	0.15	0.22	0.78	0.14	0.083	0.1	0.51	0.08	0.12	0.52	0.87
P13236	CCL4	-0.23	0.15	0.13	0.73	0.058	0.071	0.41	0.83	0.03	0.1	0.76	0.96
P80098	CCL7	0.13	0.14	0.38	0.88	0.11	0.06	0.079	0.51	0.029	0.1	0.78	0.96
P80075	CCL8	0.082	0.15	0.59	0.92	0.091	0.059	0.12	0.54	0.13	0.084	0.13	0.62
Q9BZW8	CD244	-0.075	0.13	0.56	0.92	0.16	0.099	0.12	0.54	0.2	0.1	0.06	0.51
P25942	CD40	-0.064	0.14	0.64	0.92	0.11	0.098	0.25	0.69	0.026	0.12	0.83	0.96
P29965	CD40-L	0.11	0.16	0.49	0.92	-0.085	0.14	0.55	0.9	-0.21	0.18	0.24	0.74
P06127	CD5	-0.22	0.14	0.12	0.73	0.14	0.073	0.063	0.5	0.25	0.086	0.0044	0.39
P30203	CD6	-0.25	0.13	0.061	0.68	0.16	0.076	0.042	0.5	0.21	0.084	0.011	0.45
Q07108	CD69	0.12	0.15	0.42	0.88	-0.13	0.14	0.35	0.8	-0.26	0.17	0.13	0.62
Q9H5V8	CDCP1	-0.029	0.14	0.83	0.94	0.073	0.045	0.1	0.51	0.093	0.063	0.14	0.63
P22223	CDH3	-0.13	0.14	0.38	0.88	0.016	0.074	0.83	0.96	0.098	0.083	0.24	0.74
P38936	CDKN1A	0.11	0.15	0.44	0.88	-0.18	0.12	0.14	0.55	-0.2	0.15	0.19	0.66
P06731	CEA	0.18	0.15	0.22	0.78	-0.031	0.045	0.49	0.87	0.034	0.063	0.59	0.89
P36222	CHI3L1	-0.11	0.14	0.44	0.88	0.014	0.048	0.77	0.94	0.068	0.11	0.52	0.87
P09603	CSF-1	-0.064	0.12	0.59	0.92	0.19	0.083	0.021	0.5	0.075	0.093	0.42	0.82
P28325	CST5	-0.21	0.15	0.16	0.77	0.07	0.089	0.44	0.85	0.18	0.1	0.077	0.57
P04080	CSTB	0.057	0.15	0.7	0.92	-0.12	0.11	0.27	0.72	-0.042	0.14	0.77	0.96
P07339	CTSD	-0.036	0.13	0.78	0.92	0.048	0.074	0.52	0.88	0.035	0.098	0.72	0.96
P07711	CTSL1	-0.087	0.14	0.54	0.92	0.083	0.055	0.13	0.54	0.033	0.087	0.7	0.96
P78423	CX3CL1	-0.013	0.13	0.92	0.98	0.16	0.086	0.069	0.5	0.026	0.1	0.8	0.96
P09341	CXCL1	0.05	0.15	0.74	0.92	0.026	0.08	0.75	0.94	0.071	0.1	0.49	0.86
P02778	CXCL10	-0.075	0.15	0.61	0.92	0.07	0.067	0.29	0.73	0.17	0.13	0.19	0.66
O14625	CXCL11	-0.22	0.14	0.11	0.73	0.098	0.064	0.13	0.54	0.16	0.11	0.17	0.65
O43927	CXCL13	0.16	0.15	0.3	0.86	-0.058	0.057	0.32	0.75	-0.039	0.13	0.76	0.96
Q9H2A7	CXCL16	0.052	0.12	0.66	0.92	0.071	0.087	0.41	0.83	0.13	0.092	0.17	0.65
P42830	CXCL5	0.0073	0.14	0.96	0.99	0.039	0.077	0.61	0.92	0.073	0.093	0.43	0.83
P80162	CXCL6	-0.0014	0.15	0.99	0.99	0.066	0.08	0.41	0.83	0.088	0.099	0.37	0.8
Q07325	CXCL9	-0.23	0.12	0.061	0.68	0.073	0.038	0.057	0.5	0.1	0.11	0.36	0.8
O94907	Dkk-1	-0.14	0.14	0.29	0.85	0.076	0.1	0.46	0.85	0.2	0.12	0.11	0.58
Q8NFT8	DNER	-0.1	0.13	0.42	0.88	0.2	0.1	0.049	0.5	0.18	0.11	0.11	0.58
P12724	ECP	0.11	0.11	0.35	0.88	-0.025	0.088	0.78	0.94	0.11	0.098	0.27	0.74
P01133	EGF	0.09	0.14	0.53	0.92	0.05	0.18	0.78	0.94	-0.13	0.22	0.56	0.89
Q9UHF1	EGF-like protein 7	0.045	0.13	0.74	0.92	-0.094	0.09	0.3	0.73	-0.014	0.087	0.87	0.98
P00533	EGFR	0.054	0.13	0.67	0.92	-0.032	0.11	0.77	0.94	0.071	0.12	0.56	0.89
P23588	eIF-4B	0.032	0.16	0.84	0.94	-0.28	0.16	0.088	0.51	-0.0079	0.21	0.97	0.98
P16422	Ep-CAM	0.065	0.16	0.67	0.92	-0.0014	0.026	0.96	0.99	0.19	0.095	0.046	0.51
P01588	EPO	-0.19	0.16	0.24	0.78	-0.039	0.038	0.3	0.73	-0.07	0.086	0.42	0.82
P04626	ErbB2/HER2	-0.22	0.14	0.11	0.73	0.026	0.077	0.74	0.94	0.077	0.094	0.42	0.82
P21860	ERBB3	-0.05	0.12	0.69	0.92	-0.016	0.09	0.86	0.97	0.068	0.11	0.52	0.87
Q15303	ERBB4	0.055	0.14	0.69	0.92	-0.0013	0.078	0.99	0.99	0.0093	0.091	0.92	0.98
Q9NQ30	ESM-1	-0.19	0.14	0.18	0.77	0.096	0.069	0.16	0.6	0.069	0.09	0.45	0.84
P15311	EZR	-0.056	0.15	0.7	0.92	-0.069	0.13	0.58	0.91	0.19	0.16	0.24	0.74
P15090	FABP4	0.035	0.13	0.79	0.92	0.028	0.041	0.5	0.87	-0.075	0.065	0.25	0.74
Q13158	FADD	0.083	0.15	0.57	0.92	-0.089	0.11	0.44	0.85	-0.06	0.18	0.74	0.96
P25445	FAS	-0.038	0.13	0.78	0.92	0.04	0.079	0.62	0.92	0.14	0.1	0.17	0.65
P48023	FASLG	-0.02	0.14	0.89	0.98	-0.011	0.062	0.86	0.97	0.077	0.09	0.39	0.8
O95750	FGF-19	-0.12	0.16	0.43	0.88	0.22	0.071	0.0023	0.41	0.085	0.18	0.64	0.93
Q9NSA1	FGF-21	-0.21	0.16	0.18	0.77	0.1	0.038	0.0069	0.41	0.11	0.12	0.38	0.8
Q9GZV9	FGF-23	-0.19	0.15	0.2	0.78	0.004	0.07	0.95	0.99	0.026	0.11	0.82	0.96
P12034	FGF-5	-0.012	0.12	0.92	0.98	-0.022	0.093	0.81	0.95	0.042	0.1	0.69	0.96
P49771	Flt3L	-0.12	0.14	0.38	0.88	0.15	0.079	0.063	0.5	0.21	0.11	0.053	0.51
P15328	FR-alpha	-0.053	0.14	0.7	0.92	-0.025	0.073	0.73	0.94	0.11	0.1	0.3	0.74
P19883	FS	0.037	0.15	0.8	0.93	-0.061	0.069	0.38	0.83	0.07	0.13	0.6	0.89
P22466	GAL	-0.14	0.16	0.38	0.88	0.027	0.049	0.58	0.91	0.082	0.075	0.28	0.74
P17931	Gal-3	-0.14	0.13	0.29	0.85	0.072	0.095	0.44	0.85	0.12	0.12	0.3	0.74
Q99988	GDF-15	0.067	0.13	0.61	0.92	-0.015	0.048	0.76	0.94	-0.019	0.092	0.83	0.96
P01241	GH	-0.047	0.15	0.76	0.92	-0.024	0.12	0.84	0.96	0.006	0.15	0.97	0.98
Q96D42	HAVcr-1	0.008	0.12	0.95	0.99	0.00063	0.027	0.98	0.99	0.068	0.071	0.33	0.79
Q99075	HB-EGF	0.14	0.14	0.34	0.88	-0.027	0.087	0.76	0.94	-0.0081	0.12	0.95	0.98
Q14508	HE4	0.042	0.12	0.73	0.92	-0.043	0.051	0.41	0.83	-0.094	0.075	0.21	0.72
P39905	hGDNF	0.044	0.13	0.74	0.92	0.061	0.11	0.57	0.91	0.19	0.12	0.1	0.58
P14210	HGF	0.073	0.15	0.61	0.92	0.11	0.087	0.21	0.64	-0.049	0.12	0.68	0.96
Q9UBX7	hK11	-0.35	0.15	0.023	0.68	0.056	0.089	0.53	0.88	0.086	0.12	0.48	0.86
P04792	HSP 27	0.035	0.15	0.82	0.94	0.057	0.13	0.67	0.94	0.014	0.17	0.94	0.98
O75144	ICOSLG	-0.05	0.13	0.71	0.92	0.0044	0.082	0.96	0.99	0.16	0.12	0.19	0.66
P22301	IL-10	-0.19	0.14	0.18	0.77	0.15	0.074	0.044	0.5	0.04	0.11	0.71	0.96
Q08334	IL-10RB	-0.24	0.14	0.087	0.68	0.15	0.076	0.05	0.5	0.17	0.086	0.049	0.51
P29460; P29459	IL-12	-0.27	0.15	0.078	0.68	-0.01	0.042	0.81	0.95	0.13	0.092	0.17	0.65
P29460	IL-12B	-0.3	0.15	0.043	0.68	0.088	0.047	0.06	0.5	0.17	0.088	0.055	0.51
Q13261	IL-15RA	-0.22	0.13	0.08	0.68	0.17	0.088	0.059	0.5	0.14	0.097	0.16	0.65
Q14005	IL-16	-0.086	0.15	0.57	0.92	0.011	0.086	0.9	0.98	0.13	0.12	0.28	0.74
Q9P0M4	IL-17C	0.062	0.15	0.67	0.92	-0.043	0.058	0.45	0.85	-0.12	0.14	0.38	0.8
Q9NRM6	IL-17RB	-0.14	0.15	0.35	0.88	-0.00042	0.049	0.99	0.99	-0.013	0.085	0.88	0.98
Q14116	IL-18	-0.35	0.14	0.016	0.68	0.11	0.065	0.094	0.51	0.17	0.089	0.06	0.51
Q13478	IL-18R1	-0.033	0.15	0.82	0.94	0.14	0.066	0.034	0.5	0.074	0.086	0.39	0.8
P18510	IL-1ra	0.31	0.15	0.043	0.68	-0.0029	0.044	0.95	0.99	-0.19	0.089	0.037	0.51
P05231	IL-6	0.13	0.15	0.39	0.88	0.054	0.055	0.33	0.77	-0.025	0.11	0.82	0.96
P08887	IL-6RA	0.28	0.15	0.067	0.68	-0.05	0.08	0.53	0.88	-0.0068	0.092	0.94	0.98
P13232	IL-7	-0.093	0.15	0.54	0.92	0.0054	0.092	0.95	0.99	0.017	0.12	0.89	0.98
P10145	IL-8	-0.048	0.14	0.73	0.92	-0.0034	0.078	0.97	0.99	-0.0057	0.15	0.97	0.98
Q01638	IL1RL1	0.01	0.14	0.94	0.99	0.053	0.046	0.25	0.69	-0.12	0.098	0.23	0.74
Q8NEV9	IL27-A	0.15	0.14	0.29	0.85	0.039	0.047	0.41	0.83	-0.19	0.12	0.11	0.58
Q8NHJ6	ILT-3	0.017	0.14	0.9	0.98	-0.079	0.055	0.15	0.59	-0.12	0.073	0.088	0.58
P56199	ITGA1	-0.19	0.11	0.081	0.68	-0.0063	0.077	0.93	0.99	0.14	0.086	0.11	0.58
Q92876	KLK6	-0.13	0.15	0.42	0.88	-0.07	0.18	0.7	0.94	0.14	0.13	0.29	0.74
P01137	LAP TGF-beta-1	-0.062	0.14	0.67	0.92	0.089	0.14	0.53	0.88	0.18	0.17	0.3	0.74
P41159	LEP	-0.13	0.14	0.36	0.88	-0.00071	0.021	0.97	0.99	0.06	0.059	0.31	0.74
P42702	LIF-R	0.095	0.14	0.48	0.92	0.0085	0.12	0.94	0.99	0.046	0.12	0.7	0.96
Q99732	LITAF	0.29	0.16	0.072	0.68	-0.11	0.096	0.24	0.69	-0.11	0.13	0.37	0.8
P78380	LOX-1	-0.072	0.15	0.64	0.92	0.24	0.089	0.0063	0.41	0.055	0.11	0.62	0.91
P07948	LYN	0.1	0.12	0.41	0.88	-0.18	0.1	0.086	0.51	-0.0073	0.13	0.95	0.98
O43895	mAmP	-0.049	0.16	0.76	0.92	0.032	0.035	0.36	0.81	0.022	0.044	0.63	0.92
P02144	MB	-0.017	0.13	0.9	0.98	-0.14	0.17	0.41	0.83	0.035	0.14	0.81	0.96
P13500	MCP-1	-0.063	0.14	0.65	0.92	0.098	0.077	0.2	0.64	0.17	0.1	0.11	0.58
Q99616	MCP-4	-0.094	0.15	0.54	0.92	0.13	0.079	0.088	0.51	0.23	0.1	0.025	0.51
Q16674	MIA	0.061	0.14	0.68	0.92	-0.04	0.085	0.64	0.93	0.11	0.1	0.27	0.74
Q29983	MIC-A	0.23	0.16	0.15	0.77	-0.0069	0.019	0.72	0.94	0.013	0.023	0.58	0.89
P21741	MK	0.04	0.15	0.78	0.92	-0.2	0.1	0.056	0.5	-0.0058	0.13	0.96	0.98
P39900	MME	-0.17	0.15	0.23	0.78	0.02	0.04	0.62	0.92	0.21	0.11	0.055	0.51
P03956	MMP-1	0.11	0.16	0.5	0.92	0.017	0.045	0.7	0.94	-0.015	0.068	0.82	0.96
P09237	MMP-7	-0.043	0.14	0.77	0.92	0.08	0.061	0.19	0.64	0.061	0.11	0.58	0.89
P05164	MPO	0.11	0.13	0.41	0.88	0.11	0.089	0.2	0.64	-0.13	0.12	0.28	0.74
Q99836	MYD88	0.15	0.15	0.33	0.88	-0.15	0.11	0.17	0.6	-0.097	0.15	0.52	0.87
P09958	NA	0.028	0.15	0.85	0.95	-0.054	0.066	0.41	0.83	0.099	0.12	0.41	0.82
Q9Y6K9	NEMO	0.043	0.16	0.79	0.92	-0.13	0.11	0.25	0.69	0.085	0.16	0.59	0.89
P20783	NT-3	-0.18	0.14	0.2	0.78	0.015	0.093	0.87	0.97	0.097	0.11	0.36	0.8
NA	NT-pro-BNP	-0.15	0.13	0.27	0.85	0.025	0.03	0.4	0.83	-0.06	0.11	0.58	0.89
Q16288	NTRK3	-0.1	0.13	0.43	0.88	-0.035	0.09	0.69	0.94	0.058	0.11	0.59	0.89
O00300	OPG	-0.18	0.13	0.19	0.78	0.14	0.078	0.068	0.5	0.2	0.11	0.075	0.57
P13725	OSM	0.31	0.15	0.044	0.68	0.078	0.068	0.25	0.69	-0.28	0.13	0.038	0.51
Q13219	PAPPA	0.24	0.16	0.14	0.73	0.053	0.049	0.28	0.73	-0.0067	0.094	0.94	0.98
P25116	PAR-1	-0.15	0.12	0.23	0.78	0.065	0.088	0.46	0.85	0.075	0.1	0.47	0.85
Q99497	PARK7	0.19	0.16	0.22	0.78	-0.36	0.16	0.025	0.5	-0.063	0.21	0.76	0.96
Q9NZQ7	PD-L1	-0.059	0.14	0.67	0.92	0.057	0.11	0.59	0.91	-0.029	0.11	0.78	0.96
P01127	PDGF subunit B	-0.0055	0.14	0.97	0.99	-0.19	0.1	0.068	0.5	0.031	0.12	0.8	0.96
P16284	PECAM-1	0.06	0.13	0.64	0.92	-0.046	0.1	0.66	0.94	0.04	0.11	0.72	0.96
P49763	PGF	-0.01	0.12	0.93	0.98	-0.062	0.08	0.44	0.85	0.058	0.095	0.54	0.89
P01236	PRL	0.23	0.16	0.14	0.73	-0.096	0.14	0.48	0.87	0.084	0.11	0.46	0.84
Q16651	PRSS8	-0.13	0.14	0.36	0.88	0.0059	0.06	0.92	0.99	0.11	0.099	0.28	0.74
Q14242	PSGL-1	-0.11	0.091	0.22	0.78	-0.027	0.094	0.78	0.94	0.16	0.087	0.059	0.51
Q9Y2R2	PTPN22	0.068	0.16	0.68	0.92	-0.043	0.096	0.66	0.94	0.049	0.13	0.7	0.96
P26022	PTX3	0.094	0.15	0.54	0.92	0.032	0.076	0.68	0.94	-0.089	0.11	0.43	0.83
Q9BYZ8	REG-4	-0.26	0.14	0.073	0.68	-0.026	0.076	0.73	0.94	0.012	0.11	0.92	0.98
P00797	REN	-0.14	0.16	0.38	0.88	0.058	0.044	0.19	0.64	-0.087	0.11	0.44	0.83
Q9HD89	RETN	0.0029	0.15	0.99	0.99	-0.061	0.093	0.51	0.88	0.0043	0.12	0.97	0.98
P80511	S100A12	0.047	0.16	0.77	0.92	0.097	0.095	0.31	0.74	0.12	0.13	0.35	0.8
P21583	SCF	-0.13	0.15	0.36	0.88	0.099	0.06	0.1	0.51	0.093	0.094	0.32	0.77
P16581	SELE	-0.094	0.16	0.55	0.92	-0.011	0.044	0.8	0.95	0.066	0.064	0.3	0.74
Q8IXJ6	SIRT2	0.0082	0.15	0.96	0.99	-0.039	0.15	0.79	0.95	-0.002	0.2	0.99	0.99
P08254	SL-1	0.041	0.12	0.74	0.92	0.032	0.057	0.57	0.91	-0.13	0.11	0.27	0.74
P09238	SL-2	-0.23	0.15	0.12	0.73	0.076	0.05	0.13	0.54	0.17	0.12	0.17	0.65
Q13291	SLAMF1	-0.014	0.14	0.92	0.98	0.11	0.081	0.18	0.64	0.1	0.094	0.28	0.74
Q9HCB6	SPON1	-0.27	0.11	0.02	0.68	0.13	0.084	0.12	0.54	0.19	0.095	0.046	0.51
P12931	SRC	0.16	0.14	0.26	0.84	-0.082	0.16	0.61	0.92	-0.12	0.18	0.48	0.86
P50225	ST1A1	0.21	0.16	0.19	0.78	-0.087	0.12	0.46	0.85	-0.26	0.17	0.13	0.62
O95630	STAMBP	0.049	0.15	0.75	0.92	-0.073	0.15	0.63	0.93	0.029	0.2	0.89	0.98
P00750	t-PA	-0.088	0.14	0.53	0.92	0.14	0.069	0.048	0.5	0.14	0.1	0.15	0.65
P13726	TF	-0.019	0.13	0.89	0.98	-0.19	0.12	0.11	0.54	0.072	0.11	0.51	0.87
P01135	TGF-alpha	0.15	0.16	0.36	0.88	0.048	0.086	0.58	0.91	-0.052	0.14	0.7	0.96
P40225	THPO	-0.071	0.13	0.59	0.92	-0.043	0.11	0.69	0.94	-0.0086	0.12	0.94	0.98
Q02763	TIE2	0.0032	0.14	0.98	0.99	0.013	0.1	0.9	0.98	0.038	0.11	0.74	0.96
P07204	TM	-0.21	0.13	0.1	0.73	0.095	0.092	0.3	0.73	0.15	0.099	0.13	0.62
P19438	TNF-R1	0.045	0.13	0.73	0.92	-0.029	0.076	0.7	0.94	-0.055	0.086	0.53	0.87
P20333	TNF-R2	-0.089	0.14	0.54	0.92	-0.025	0.069	0.72	0.94	0.008	0.093	0.93	0.98
P01374	TNFB	-0.4	0.14	0.0035	0.63	0.052	0.063	0.41	0.83	0.2	0.094	0.038	0.51
P43489	TNFRSF4	-0.27	0.15	0.061	0.68	0.043	0.072	0.55	0.9	0.16	0.1	0.1	0.58
Q07011	TNFRSF9	-0.31	0.14	0.03	0.68	0.12	0.069	0.077	0.51	0.27	0.093	0.0042	0.39
O43557	TNFSF14	0.22	0.15	0.14	0.73	0.1	0.12	0.37	0.83	-0.14	0.16	0.38	0.8
P13686	TR-AP	0.26	0.13	0.056	0.68	-0.015	0.086	0.86	0.97	0.021	0.1	0.84	0.96
P50591	TRAIL	-0.15	0.13	0.26	0.84	0.17	0.085	0.048	0.5	0.24	0.11	0.039	0.51
O14763	TRAIL-R2	0.016	0.13	0.91	0.98	-0.064	0.058	0.27	0.72	-0.016	0.079	0.84	0.96
O14788	TRANCE	-0.27	0.14	0.057	0.68	0.12	0.054	0.021	0.5	0.24	0.12	0.035	0.51
O43508	TWEAK	-0.17	0.13	0.17	0.77	0.11	0.11	0.3	0.73	0.19	0.12	0.1	0.58
P00749	uPA	-0.24	0.14	0.08	0.68	0.15	0.11	0.17	0.6	0.19	0.11	0.087	0.58
Q03405	uPAR	0.1	0.14	0.47	0.92	-0.012	0.079	0.88	0.98	-0.074	0.098	0.45	0.84
P15692	VEGF-A	-0.092	0.15	0.53	0.92	0.078	0.064	0.23	0.68	0.11	0.079	0.17	0.65
O43915	VEGF-D	0.082	0.14	0.55	0.92	0.015	0.052	0.76	0.94	-0.019	0.077	0.8	0.96
P35968	VEGFR-2	0.099	0.13	0.45	0.89	-0.026	0.076	0.73	0.94	0.027	0.093	0.77	0.96
P08670	VIM	0.075	0.16	0.63	0.92	0.054	0.14	0.7	0.94	0.023	0.17	0.89	0.98
